# Supplementary material for: FANCJ helicase promotes DNA end resection by facilitating CtIP recruitment to DNA double-strand breaks
Source: PLoS Genet. 2020 Apr 6;16(4):e1008701. doi: 10.1371/journal.pgen.1008701 (PMC7162537; doi:10.1371/journal.pgen.1008701)
Supplement: S1 Data — (XLSX) [file pgen.1008701.s010.xlsx]

## Sheet: Fig. 1B
	Expt. 1		Expt. 2		Expt. 3		Mean		Standard Deviation		pValue
	w/o 4-OHT	w/t 4-OHT	w/o 4-OHT	w/t 4-OHT	w/o 4-OHT	w/t 4-OHT	w/o 4-OHT	w/t 4-OHT	w/o 4-OHT	w/t 4-OHT	w/o 4-OHT	w/t 4-OHT
shControl	0.025	0.832	0.03	0.747	0.035	0.881	0.03	0.82	0.005	0.068
shCtIP	0.03	0.174	0.05	0.141	0.04	0.165	0.04	0.16	0.012	0.017	0.504	0.002
shMRE11	0.05	0.169	0.052	0.199	0.048	0.201	0.05	0.19	0.002	0.018	0.537	0.002
shBLM	0.039	0.346	0.029	0.367	0.021	0.336	0.03	0.35	0.009	0.016	0.605	0.0049
shFANCJ #1	0.039	0.334	0.041	0.301	0.04	0.295	0.04	0.31	0.008	0.021	0.5845	0.0031

## Sheet: Fig. 1D
	Expt. 1		Expt. 2		Expt. 3		Mean		STDEV		p-Value
	pRPA2	γH2AX	pRPA2	γH2AX	pRPA2	γH2AX	pRPA2	γH2AX	pRPA2	γH2AX	pRPA2	γH2AX
shControl	14.51	26.17	13.04	23.6	13.23	25.21	13.6	25	0.816	1.25
shFANCJ	3.24	22.77	3.08	25.17	3.26	24.04	3.16	24	0.095	1.2	0.0017	0.3833
shCtIP	4.3	20.57	4.19	18.84	4.1	20.57	4.16	20	0.125	1	0.0002	0.0122

## Sheet: Fig. 1G
	Expt. 1		Expt. 2		Expt. 3		Mean		STDEV		p-Value
	RAD51	γH2AX	RAD51	γH2AX	RAD51	γH2AX	RAD51	γH2AX	RAD51	γH2AX	RAD51	γH2AX
shControl	11.82	20.39	12.62	19.3	13.34	20.29	12.6	20	0.75	0.6
shFANCJ	3.06	20.73	2.89	22.5	3.038	22.75	3	22	0.09	1.1	0.001	0.067
shCtIP	1.77	21.42	1.63	19.8	1.68	21.77	1.66	21	0.06	1.05	6e-05	0.318

## Sheet: Fig. 1I
	Expt. 1		Expt. 2		Expt. 3		Mean		STDEV		p-Value
	RPA70	γH2AX	RPA70	γH2AX	RPA70	γH2AX	RPA70	γH2AX	RPA70	γH2AX	RPA70	γH2AX
shControl	13.03	25.4	11.9	24.06	11.65	22.52	12.2	24	0.732	1.44
shFANCJ	1.77	23.82	1.75	23.48	1.86	21.68	1.83	23	0.055	1.15	0.0015	0.4029
shCtIP	1.42	18.62	1.49	20.83	1.58	20.53	1.5	20	0.075	1.2	0.0013	0.0221

## Sheet: Fig. 1J
	No DSB						180bp						335 bp						1618 bp						3500 bp						129 bp						364 bp						1754 bp						3564 bp
	EXPT 1	EXPT 2	EXPT 3	MEAN	STDEV	P VALUE	EXPT 1	EXPT 2	EXPT 3	MEAN	STDEV	P VALUE	EXPT 1	EXPT 2	EXPT 3	MEAN	STDEV	P VALUE	EXPT 1	EXPT 2	EXPT 3	MEAN	STDEV	P VALUE	EXPT 1	EXPT 2	EXPT 3	MEAN	STDEV	P VALUE	EXPT 1	EXPT 2	EXPT 3	MEAN	STDEV	P VALUE	EXPT 1	EXPT 2	EXPT 3	MEAN	STDEV	P VALUE	EXPT 1	EXPT 2	EXPT 3	MEAN	STDEV	P VALUE	EXPT 1
shControl	0.08	0.09	0.101	0.0903333	0.010504		7.036	7.356	8.198	7.53	0.600223		6.099	5.559	6.01	5.88933	0.289517		3.225	2.825	3.458	3.16933	0.32015		2.465	2.284	2.346	2.365	0.0919837		4.345	4.905	4.609	4.61967	0.280152		2.959	3.315	4.255	3.50967	0.669571		1.702	2.039	2.498	2.07967	0.399555		1.18
shBRCA1	0.06	0.047	0.048	0.0516667	0.00723418	0.00870989	2.971	3.267	2.791	3.00967	0.240344	0.00224207	1.955	2.433	1.852	2.08	0.310015	0.000102889	1.229	1.227	1.713	1.38967	0.280017	0.0020582	0.635	0.769	0.755	0.719667	0.0736569	2.55429e-05	1.483	1.709	1.587	1.593	0.113119	0.00086258	1.774	2.065	1.4	1.74633	0.333362	0.0276779	0.837	0.738	0.793	0.789333	0.0496017	0.0289224	0.12
shMRE11	0.08	0.067	0.067	0.0713333	0.00750555	0.0698115	2.672	2.415	2.832	2.63967	0.210372	0.00225678	2.462	2.28	2.187	2.30967	0.13988	0.000386067	0.947	1.107	1.034	1.02933	0.080102	0.00507538	0.592	0.598	0.699	0.629667	0.0601193	3.75211e-05	2.528	2.222	1.908	2.21933	0.310009	0.000602698	1.456	2.082	1.95	1.82933	0.329984	0.0314835	0.776	1.053	1.139	0.989333	0.18969	0.025974	0.468
shCtIP	0.25	0.257	0.271	0.259333	0.0106927	4.06378e-05	2.264	2.043	2.503	2.27	0.230059	0.00163456	1.719	1.89	2.211	1.94	0.249782	6.68651e-05	0.931	0.938	1.16	1.00967	0.13024	0.00290908	0.577	0.558	0.483	0.539333	0.0497024	6.56632e-05	1.884	1.67	1.905	1.81967	0.13004	0.000781283	1.62	1.448	1.941	1.66967	0.250225	0.0293953	0.723	0.923	0.813	0.819667	0.100167	0.0261094	0.272
shFANCJ # 1	0.12	0.114	0.0985	0.110833	0.0110943	0.0809716	3.302	3.24	3.805	3.449	0.30986	0.0018759	2.812	2.671	3.756	3.07967	0.589949	0.00564426	1.101	1.533	1.535	1.38967	0.249995	0.00202727	0.478	0.384	0.366	0.409333	0.0601443	2.48509e-05	1.592	1.444	2.093	1.70967	0.340124	0.000405883	1.233	0.966	0.889	1.02933	0.180533	0.017879	0.906	0.957	0.746	0.869667	0.110092	0.0274331	0.726
shFANCJ # 2	0.15	0.181	0.121	0.150667	0.0300056	0.0604789	2.864	2.888	3.187	2.97967	0.179956	0.00325353	3.449	2.394	3.005	2.94933	0.529698	0.00309679	0.991	1.128	0.91	1.00967	0.110192	0.00366693	0.488	0.586	0.495	0.523	0.0546717	4.40736e-05	2.216	2.096	1.956	2.08933	0.130128	0.0010354	1.536	2.158	2.124	1.93933	0.34971	0.0364366	0.718	0.653	0.578	0.649667	0.0700595	0.0223096	0.59
shDNA2	0.12	0.141	0.101	0.120667	0.0200083	0.101908	6.211	5.5	6.423	6.04467	0.483459	0.0308935	4.008	4.701	4.852	4.52033	0.450071	0.0162187	1.569	1.823	1.646	1.67933	0.13024	0.00757143	0.829	0.882	0.688	0.799667	0.100271	3.96097e-05	4.04	2.766	3.302	3.36933	0.639663	0.0600511	2.529	1.87	2.561	2.32	0.39004	0.0709423	0.991	1.23	0.927	1.04933	0.159701	0.0328973	0.253
sh53BP1	0.22	0.165	0.241	0.208667	0.0392471	0.02802	11.626	10.639	12.415	11.56	0.889838	0.00449504	7.036	7.005	8.579	7.54	0.899934	0.0747613	4.479	5.968	4.882	5.10967	0.770165	0.0340565	4.983	4.54	4.491	4.67133	0.271021	0.00212359	8.448	7.453	8.909	8.27	0.744142	0.00722532	5.987	6.082	4.339	5.46933	0.980049	0.0532082	3.576	4.049	5.063	4.22933	0.759725	0.0221874	2.596
[truncated: 5 more columns]

## Sheet: Fig. 2A
	shControl						shBRCA1						shMRE11						shBLM						shCtIP
	Expt1	Expt 2	Expt 3	Average	STDEV	p value	Expt1	Expt 2	Expt 3	Average	STDEV	p value	Expt1	Expt 2	Expt 3	Average	STDEV	p value	Expt1	Expt 2	Expt 3	Average	STDEV	p value	Expt1	Expt 2	Expt 3	Average	STDEV	p value
MOCK	0.224	0.242	0.207	0.224333	0.0175024		0.249	0.267	0.23	0.248667	0.0185023		0.279	0.27	0.259	0.269333	0.0100167		0.213	0.193	0.164	0.19	0.0246374		0.162	0.146	0.142	0.15	0.010583
2 hr	4.193	4.012	4.346	4.18367	0.167195	0.000525277	2.031	1.838	1.89	1.91967	0.0998616	0.000851398	2.329	2.333	3.197	2.61967	0.499989	0.014723	4.248	3.573	3.399	3.74	0.448461	0.00516883	3.851	4.363	3.155	3.78967	0.606331	0.00910812

## Sheet: Fig. 2C
	Expt. 1		Expt. 2		Expt. 3		Mean		STDEV		p-Value
	FANCJ	γH2AX	FANCJ	γH2AX	FANCJ	γH2AX	FANCJ	γH2AX	FANCJ	γH2AX	FANCJ	γH2AX
shControl	17.3	20.67	16.74	17.26	14.54	19.06	16.2	19	0.97	1.14
shBRCA1	1.4	21.11	1.88	16.4	1.81	16.47	1.71	18	0.1	0.9	0.002	0.621
shCtIP	13.62	16.24	15.31	19.84	16.66	17.91	15.2	18	0.76	1.08	0.457	0.523
shBLM	15.82	19.81	14.35	17.95	14.81	19.22	15	19	0.6	0.76	0.294	1
shMRE11	3.97	19	3.47	21.6	3.65	19.39	3.66	20	0.14	1	0.003	0.478

## Sheet: Fig. 2F
	shCONTROL																																shFANCJ
	MRE11						CtIP						DNA2						EXO1						BLM						MRE11						CtIP						DNA2						EXO1
	expt1	expt2	expt 3	mean	stdev	p value	expt1	expt2	expt 3	mean	stdev	p value	expt1	expt2	expt 3	mean	stdev	p value	expt1	expt2	expt 3	mean	stdev	p value	expt1	expt2	expt 3	mean	stdev	p value	expt1	expt2	expt 3	mean	stdev	p value	expt1	expt2	expt 3	mean	stdev	p value	expt1	expt2	expt 3	mean	stdev	p value	expt1
MOCK	0.751	0.888	0.749	0.796	0.0796806		0.856	0.878	1.077	0.937	0.121742		0.613	0.505	0.616	0.578	0.0632376		0.493	0.447	0.482	0.474	0.0240208		0.686	0.617	0.575	0.626	0.0560446		0.634	0.701	0.662	0.665667	0.0336502		0.533	0.498	0.619	0.55	0.0622656		0.514	0.404	0.469	0.462333	0.0553022		0.372
2 hr	4.001	3.26	3.279	3.51333	0.422439	0.00644224	6.182	6.55	5.371	6.03433	0.603212	0.00348772	0.822	0.941	0.819	0.860667	0.0695869	0.0066484	0.657	0.715	0.623	0.665	0.0465188	0.00804557	5.759	4.94	6.421	5.70667	0.741886	0.00678367	2.976	3.321	3.779	3.35867	0.402823	0.00706278	2.057	1.965	2.494	2.172	0.282629	0.00765156	0.677	0.793	0.861	0.777	0.0930376	0.287167	0.823
[truncated: 11 more columns]

## Sheet: Fig. 2G
	No DSB								180 bp								335 bp								1618 bp								3500 bp								129 bp								364 bp
	EXPT 1	EXPT 2	EXPT 3	MEAN	STDEV	P VALUE			EXPT 1	EXPT 2	EXPT 3	MEAN	STDEV	P VALUE			EXPT 1	EXPT 2	EXPT 3	MEAN	STDEV	P VALUE			EXPT 1	EXPT 2	EXPT 3	MEAN	STDEV	P VALUE			EXPT 1	EXPT 2	EXPT 3	MEAN	STDEV	P VALUE			EXPT 1	EXPT 2	EXPT 3	MEAN	STDEV	P VALUE			EXPT 1
shControl	0.09	0.079	0.099	0.0893333	0.0100167				9.65	8.81	8.65	9.03667	0.537153				5.918	6.446	7.084	6.48267	0.583864				3.2593	3.1097	4.0898	3.48627	0.528				2.7291	2.2781	2.3507	2.45263	0.242163				4.433	3.96	4.642	4.345	0.349412				3.5926
shFANCJ # 1	0.103	0.088	0.107	0.0993333	0.0100167	0.288554			4.25	3.22	3.69	3.72	0.515655	0.000248061			3.652	3.5772	3.0316	3.42027	0.338667	0.0033591			1.1726	1.3442	1.342	1.28627	0.0984444	0.0160698			0.3916	0.4114	0.5148	0.439267	0.0661587	0.00288946			3.344	2.9403	2.5311	2.93847	0.406453	0.0110114			2.3958
shCtIP	0.207	0.204	0.188	0.199667	0.0102144	0.000182027	0.000264122		2.77	2.7	1.97	2.48	0.443058	0.000105351	0.0352942		2.1307	2.1846	1.9536	2.08963	0.120852	0.00441366	0.0130416		0.858	1.1517	1.2881	1.09927	0.219792	0.00794814	0.278123		0.2134	0.2442	0.2013	0.219633	0.0221188	0.00366201	0.0202692		2.4992	2.1109	2.8138	2.47463	0.352093	0.00284028	0.210894		1.9569
shFANCJ # 1+ shCtIP	0.127	0.101	0.161	0.129667	0.0300888	0.135274	0.216633	0.0446705	3.05	3.58	3.59	3.40667	0.308923	0.000391473	0.428092	0.0473525	2.761	3.5497	2.8622	3.05763	0.429136	0.00173387	0.317801	0.0507309	1.0142	1.3629	1.3508	1.24263	0.197922	0.0103374	0.755465	0.448886	0.3795	0.4092	0.3663	0.385	0.0219725	0.0042812	0.289216	0.000779866	2.9205	2.8732	2.6521	2.81527	0.143272	0.00877194	0.660833	0.230265	2.1846
[truncated: 23 more columns]

## Sheet: Fig. 2H
	expt1	expt2	expt3	mean	stdev	p value
shControl	3.381	4.002	3.115	3.49933	0.455186
shCtIP	0.353	0.478	0.368	0.399667	0.068252	0.00618332
shFANCJ # 1	0.546	0.516	0.737	0.599667	0.119876	0.00544181
shCtIP + shFANCJ # 1	0.632	0.337	0.531	0.5	0.149923	0.00408638	0.421622	0.373986

[truncated: 29 more sheets: Fig. 2I, Fig. 3C, Fig. 3D, Fig. 3F, Fig. 3G, Fig. 4B, Fig. 4C, Fig. 4E, Fig. 4F, Fig. 5B, Fig. 5C, Fig. 5E, Fig. 5F, Fig. 5G, Fig. 5H, Fig. 6B, Fig. 8B, Fig. 8C, Fig. 8D, Fig. 9B …]
